# Supplementary material for: Lipidomics of Huntington’s Disease: A Comprehensive Review of Current Status and Future Directions
Source: Metabolites. 2025 Jan 2;15(1):10. doi: 10.3390/metabo15010010 (PMC11766911; doi:10.3390/metabo15010010)
Supplement: Supplementary file 1 [file metabolites-15-00010-s001.zip]

Archive with 1 entries (1 files):
- metabolites-3318972-supplementary.pdf
